# Supplementary material for: Type I Interferon: Potential Therapeutic Target for Psoriasis?
Source: PLoS One. 2008 Jul 16;3(7):e2737. doi: 10.1371/journal.pone.0002737 (PMC2481274; doi:10.1371/journal.pone.0002737)
Supplement: Table S2 — Fold change (fc; log2 transformed) and q Value (calculated by FDR) of the top 50 probe sets down-regulated in lesional skin compared with nonlesional skin in psoriasis. Also listed are the log2 transformed fold change and q Values of these genes when comparing nonlesional skin with normal skin from healthy donors. All data was GC-RMA normalized. The table is available at: http://www.medimmune.com/translationalscience/data/psoriasis2007/. (0.03 MB XLS) [file pone.0002737.s002.xls]

## Sheet: Sheet1
			Lesional vs Nonlesional			Nonlesional vs Normal
Probe.ID	Unigene.ID	Gene.Title	Gene.Symbol	P value	log2 fc	q Value	log2 fc	q Value
241412_at	Hs.591704	betacellulin	BTC	2.06493e-20	-4.0648	3.79298e-18	-0.18053	0.304056
237120_at	Hs.334989	keratin 1B	KRT1B	4.93512e-18	-3.65308	3.62604e-16	-0.643059	0.0252977
229476_s_at	Hs.591969	thyroid hormone responsive (SPOT14 homolog, rat)	THRSP	1.12005e-05	-3.64658	1.784e-05	-1.49389	0.0671112
229477_at	Hs.591969	thyroid hormone responsive (SPOT14 homolog, rat)	THRSP	1.92175e-06	-3.3828	3.69575e-06	-0.855651	0.137714
214598_at	Hs.162209	claudin 8	CLDN8	7.60433e-21	-3.01023	1.69612e-18	-0.771833	0.0156216
221470_s_at	Hs.166371	interleukin 1 family, member 7 (zeta)	IL1F7	8.15296e-13	-2.9602	8.69277e-12	0.549939	0.154769
204712_at	Hs.284122	WNT inhibitory factor 1	WIF1	8.30072e-07	-2.94668	1.7496e-06	0.0717702	0.362111
228854_at	Hs.586747	Transcribed locus	---	3.92073e-08	-2.87465	1.15229e-07	-0.427053	0.221542
207955_at	Hs.459590	chemokine (C-C motif) ligand 27	CCL27	4.62294e-13	-2.84567	5.32688e-12	0.314793	0.149283
1554195_a_at	Hs.563274	similar to AVLV472	MGC23985	9.94924e-12	-2.79773	7.62873e-11	0.493538	0.107848
1558378_a_at	Hs.632328	chromosome 14 open reading frame 78	C14orf78	2.45804e-09	-2.76507	9.91041e-09	0.355136	0.216337
205030_at	Hs.26770	fatty acid binding protein 7, brain	FABP7	9.31165e-07	-2.68748	1.93976e-06	0.614041	0.152216
205883_at	Hs.591945	zinc finger and BTB domain containing 16	ZBTB16	7.00368e-08	-2.68066	1.92858e-07	-0.670999	0.146627
215768_at	Hs.585572	SRY (sex determining region Y)-box 5	SOX5	6.63668e-15	-2.67446	1.43795e-13	1.28269	0.00405031
221646_s_at	---	zinc finger, DHHC-type containing 11	ZDHHC11	3.9104e-15	-2.62162	9.25062e-14	0.951622	0.0155744
228481_at	Hs.136348	Periostin, osteoblast specific factor	POSTN	8.97458e-09	-2.59356	3.12338e-08	0.192781	0.306283
205029_s_at	Hs.26770	fatty acid binding protein 7, brain	FABP7	1.01581e-06	-2.5864	2.09201e-06	0.98298	0.0874108
230142_s_at	Hs.501309	cold inducible RNA binding protein	CIRBP	2.33282e-13	-2.56288	2.95821e-12	1.49927	0.00165871
225207_at	Hs.8364	pyruvate dehydrogenase kinase, isozyme 4	PDK4	4.30729e-06	-2.56209	7.58717e-06	-1.71843	0.0100863
244065_at	Hs.521495	contactin associated protein-like 3B	CNTNAP3B	5.6023e-13	-2.56035	6.29282e-12	1.94572	1.31065e-05
214240_at	Hs.278959	galanin	GAL	0.000437164	-2.50474	0.000467784	-0.215965	0.334787
230104_s_at	Hs.591746	brain-specific protein p25 alpha	TPPP	1.49599e-14	-2.49884	2.85027e-13	0.669731	0.0589273
207430_s_at	Hs.255462	microseminoprotein, beta-	MSMB	2.09209e-10	-2.49697	1.09981e-09	0.321566	0.247712
205518_s_at	Hs.484918	cytidine monophosphate-N-acetylneuraminic acid hydroxylase (CMP-N-acetylneuraminate monooxygenase)	CMAH	2.86108e-15	-2.47925	7.25828e-14	1.14377	0.00450543
205404_at	Hs.195040	hydroxysteroid (11-beta) dehydrogenase 1	HSD11B1	7.95051e-11	-2.46299	4.67724e-10	-0.853734	0.0148574
239929_at	Hs.177744	hypothetical protein FLJ32569	FLJ32569	0.000381866	-2.45408	0.000416099	-1.12272	0.104803
213369_at	Hs.137556	protocadherin 21	PCDH21	1.85954e-14	-2.44365	3.41571e-13	1.40827	0.000921139
243626_at	Hs.351043	Hypothetical LOC389634	LOC389634	4.41758e-13	-2.44105	5.12809e-12	1.78803	0.000239008
224646_x_at	Hs.533566	H19, imprinted maternally expressed untranslated mRNA	H19	1.8383e-07	-2.39715	4.58222e-07	-0.151458	0.32823
224555_x_at	Hs.166371	interleukin 1 family, member 7 (zeta)	IL1F7	1.82188e-14	-2.38836	3.35639e-13	0.457394	0.1409
227174_at	Hs.208067	WD repeat domain 72	WDR72	1.60474e-08	-2.37137	5.24442e-08	-1.08026	0.0217784
209292_at	Hs.519601	Inhibitor of DNA binding 4, dominant negative helix-loop-helix protein	ID4	3.54127e-18	-2.3705	2.6329e-16	0.506542	0.0739363
201148_s_at	Hs.297324	TIMP metallopeptidase inhibitor 3 (Sorsby fundus dystrophy, pseudoinflammatory)	TIMP3	1.15213e-09	-2.36728	5.06898e-09	0.117299	0.320882
222368_at	Hs.351043	Hypothetical LOC389634	LOC389634	3.52408e-14	-2.36508	5.79945e-13	1.35885	0.00309499
201149_s_at	Hs.297324	TIMP metallopeptidase inhibitor 3 (Sorsby fundus dystrophy, pseudoinflammatory)	TIMP3	3.92614e-09	-2.35328	1.50107e-08	-0.113346	0.325346
227762_at	Hs.536218	Transcribed locus	---	7.99334e-08	-2.32842	2.17141e-07	-0.466823	0.203412
231963_at	Hs.26039	Homo sapiens, clone IMAGE:3869276, mRNA	---	7.21897e-11	-2.30961	4.28765e-10	1.35365	0.000726358
206170_at	Hs.591251	adrenergic, beta-2-, receptor, surface	ADRB2	3.96653e-14	-2.29323	6.40108e-13	-1.30209	0.0015882
210297_s_at	Hs.255462	microseminoprotein, beta-	MSMB	3.85963e-11	-2.28995	2.4672e-10	0.316791	0.229167
239017_at	Hs.351043	Hypothetical LOC389634	LOC389634	2.5994e-12	-2.26621	2.36132e-11	1.61175	0.000676887
215516_at	Hs.62022	laminin, beta 4	LAMB4	3.88796e-14	-2.24523	6.2987e-13	0.811394	0.014062
235278_at	Hs.570367	chromosome 20 open reading frame 133	C20orf133	1.8603e-20	-2.22624	3.52065e-18	0.484534	0.0556326
1552283_s_at	---	zinc finger, DHHC-type containing 11	ZDHHC11	9.50435e-13	-2.22156	9.95334e-12	0.55503	0.0640031
209293_x_at	Hs.519601	inhibitor of DNA binding 4, dominant negative helix-loop-helix protein	ID4	5.39621e-18	-2.21714	3.85154e-16	-0.0222255	0.37375
210571_s_at	Hs.484918	cytidine monophosphate-N-acetylneuraminic acid hydroxylase (CMP-N-acetylneuraminate monooxygenase)	CMAH	2.38997e-15	-2.21701	6.33804e-14	1.3868	0.00261651
224568_x_at	---	metastasis associated lung adenocarcinoma transcript 1 (non-coding RNA)	MALAT1	8.56924e-07	-2.21033	1.80072e-06	-0.354733	0.204694
AFFX-HUMRGE/M10098_5_at	---	---	---	0.000182721	-2.20805	0.000217196	0.287101	0.308017
204363_at	Hs.62192	coagulation factor III (thromboplastin, tissue factor)	F3	6.63157e-14	-2.19396	1.00647e-12	0.206925	0.204443
223836_at	Hs.98785	Ksp37 protein	KSP37	2.37108e-08	-2.18028	7.38928e-08	-0.276325	0.231064
226435_at	Hs.509909	papilin, proteoglycan-like sulfated glycoprotein	PAPLN	2.92775e-12	-2.17228	2.62711e-11	0.738905	0.0419381
