# Supplementary material for: Type I Interferon: Potential Therapeutic Target for Psoriasis?
Source: PLoS One. 2008 Jul 16;3(7):e2737. doi: 10.1371/journal.pone.0002737 (PMC2481274; doi:10.1371/journal.pone.0002737)
Supplement: Table S4 — Fold change (fc; log2 transformed), P values, and mean signal intensities for the top 50 probe sets up-regulated from the in vitro stimulation of normal human keratinocytes with leukocyte IFN. Normal human keratinocytes were stimulated with human leukocyte IFN. Replicates of three were run for both the untreated samples and the stimulated samples. A paired Student's t-test was used to calculate the P values. All data was GC-RMA normalized. The table is available at: http://www.medimmune.com/translationalscience/data/psoriasis2007/. (0.11 MB XLS) [file pone.0002737.s004.xls]

## Sheet: IFNa2a up-reg
Probe ID	Gene Title	Gene Symbol	p value	log2 fc
229450_at	---	---	6.44959e-06	10.8434
203153_at	interferon-induced protein with tetratricopeptide repeats 1	IFIT1	0.00182423	10.0679
226757_at	interferon-induced protein with tetratricopeptide repeats 2	IFIT2	1.05934e-05	8.92315
204747_at	interferon-induced protein with tetratricopeptide repeats 3	IFIT3	0.00131797	8.71987
242625_at	radical S-adenosyl methionine domain containing 2	RSAD2	3.45697e-08	8.43132
213797_at	radical S-adenosyl methionine domain containing 2	RSAD2	5.63425e-05	8.16646
226702_at	hypothetical protein LOC129607	LOC129607	0.000900086	7.72963
205483_s_at	ISG15 ubiquitin-like modifier	ISG15	2.84773e-07	7.43155
202086_at	myxovirus (influenza virus) resistance 1	MX1	9.91416e-07	6.82112
218943_s_at	DEAD (Asp-Glu-Ala-Asp) box polypeptide 58	DDX58	0.000206349	6.31046
214453_s_at	interferon-induced protein 44	IFI44	0.000449648	6.09937
223220_s_at	poly (ADP-ribose) polymerase family, member 9	PARP9	7.64295e-05	5.82571
219209_at	interferon induced with helicase C domain 1	IFIH1	8.61297e-06	5.64316
222793_at	DEAD (Asp-Glu-Ala-Asp) box polypeptide 58	DDX58	0.000646932	5.60306
205569_at	lysosomal-associated membrane protein 3	LAMP3	0.000774731	5.36818
219211_at	ubiquitin specific peptidase 18	USP18	0.000104155	5.27934
204439_at	interferon-induced protein 44-like	IFI44L	9.42567e-05	5.06502
214022_s_at	interferon induced transmembrane protein 1 (9-27)	IFITM1	0.0179871	4.84288
209969_s_at	signal transducer and activator of transcription 1, 91kDa	STAT1	0.00395358	4.81813
204972_at	2'-5'-oligoadenylate synthetase 2, 69/71kDa	OAS2	0.00229749	4.75328
242961_x_at	DEAD (Asp-Glu-Ala-Asp) box polypeptide 58	DDX58	0.000771783	4.60113
202269_x_at	guanylate binding protein 1, interferon-inducible, 67kDa	GBP1	3.91576e-05	4.56383
202446_s_at	phospholipid scramblase 1	PLSCR1	6.14705e-05	4.48432
201601_x_at	interferon induced transmembrane protein 1 (9-27)	IFITM1	0.00843458	4.4347
202270_at	guanylate binding protein 1, interferon-inducible, 67kDa	GBP1	0.00102005	4.37334
225415_at	deltex 3-like (Drosophila)	DTX3L	0.00272862	4.34552
231577_s_at	guanylate binding protein 1, interferon-inducible, 67kDa	GBP1	1.22435e-05	4.22063
209762_x_at	SP110 nuclear body protein	SP110	1.72919e-05	4.15304
203595_s_at	interferon-induced protein with tetratricopeptide repeats 5	IFIT5	0.000427821	4.12992
219863_at	hect domain and RLD 5	HERC5	0.000535867	4.05028
213294_at	Full-length cDNA clone CS0DK002YF13 of HeLa cells Cot 25-normalized of Homo sapiens (human)	---	0.0035113	3.95889
208436_s_at	interferon regulatory factor 7	IRF7	2.28086e-05	3.95004
217502_at	interferon-induced protein with tetratricopeptide repeats 2	IFIT2	0.000286147	3.93326
209761_s_at	SP110 nuclear body protein	SP110	7.00388e-05	3.90471
204533_at	chemokine (C-X-C motif) ligand 10	CXCL10	0.0337817	3.8963
228152_s_at	hypothetical protein FLJ31033	FLJ31033	6.22915e-05	3.85118
208012_x_at	SP110 nuclear body protein	SP110	7.5534e-05	3.79094
219352_at	hect domain and RLD 6	HERC6	0.00253909	3.76189
202430_s_at	phospholipid scramblase 1	PLSCR1	7.02245e-05	3.72808
223980_s_at	SP110 nuclear body protein	SP110	0.000956698	3.61236
204804_at	tripartite motif-containing 21	TRIM21	0.00193596	3.5819
227609_at	epithelial stromal interaction 1 (breast)	EPSTI1	0.00015341	3.55579
204994_at	myxovirus (influenza virus) resistance 2 (mouse)	MX2	0.00335755	3.52872
226474_at	nucleotide-binding oligomerization domains 27	NOD27	0.00640405	3.5193
219691_at	sterile alpha motif domain containing 9	SAMD9	0.0027192	3.3753
228531_at	sterile alpha motif domain containing 9	SAMD9	0.00373138	3.31104
208392_x_at	SP110 nuclear body protein	SP110	6.38946e-05	3.3027
228230_at	peroxisomal proliferator-activated receptor A interacting complex 285	PRIC285	3.70097e-05	3.27193
202869_at	2',5'-oligoadenylate synthetase 1, 40/46kDa	OAS1	2.86207e-05	3.26238
218986_s_at	hypothetical protein FLJ20035	FLJ20035	0.000261679	3.25797

## Sheet: IFNbeta up-reg
	p.value	log2.fc	mean.sig.IFNb	mean.sig.NT	Gene.Title	Gene.Symbol
229450_at	1.94778e-05	11.1183	13.5226	2.40431	---	---
203153_at	0.00148646	10.2257	14.5232	4.29749	interferon-induced protein with tetratricopeptide repeats 1 /// interferon-induced protein with tetratricopeptide repeats 1	IFIT1
226757_at	4.37239e-06	9.20072	12.0928	2.89206	interferon-induced protein with tetratricopeptide repeats 2	IFIT2
204747_at	0.000245462	9.11899	11.7297	2.61073	interferon-induced protein with tetratricopeptide repeats 3	IFIT3
242625_at	7.63523e-06	8.9937	12.4809	3.48716	radical S-adenosyl methionine domain containing 2	RSAD2
213797_at	0.000362533	8.73706	11.0912	2.35413	radical S-adenosyl methionine domain containing 2	RSAD2
226702_at	0.000135606	8.11922	10.9798	2.86061	hypothetical protein LOC129607	LOC129607
205483_s_at	1.11048e-06	7.79202	13.2878	5.49582	ISG15 ubiquitin-like modifier	ISG15
202086_at	2.02995e-06	7.17596	11.9196	4.74362	myxovirus (influenza virus) resistance 1, interferon-inducible protein p78 (mouse) /// myxovirus (influenza virus) resistance 1, interferon-inducible protein p78 (mouse)	MX1
218943_s_at	1.68511e-05	6.88542	10.1298	3.24442	DEAD (Asp-Glu-Ala-Asp) box polypeptide 58	DDX58
214453_s_at	0.000215411	6.38132	9.28046	2.89914	interferon-induced protein 44	IFI44
223220_s_at	0.000163485	6.36225	9.14528	2.78304	poly (ADP-ribose) polymerase family, member 9	PARP9
222793_at	0.000302807	6.21745	10.0309	3.81348	DEAD (Asp-Glu-Ala-Asp) box polypeptide 58	DDX58
219209_at	1.8214e-06	6.01677	11.1831	5.16633	interferon induced with helicase C domain 1	IFIH1
219211_at	0.000155211	5.86459	8.33435	2.46977	ubiquitin specific peptidase 18	USP18
205569_at	0.000647916	5.74626	9.04244	3.29618	lysosomal-associated membrane protein 3	LAMP3
204533_at	0.00415995	5.336	7.78323	2.44723	chemokine (C-X-C motif) ligand 10	CXCL10
204972_at	0.00190179	5.27945	8.67695	3.3975	2'-5'-oligoadenylate synthetase 2, 69/71kDa	OAS2
242961_x_at	0.00122679	5.23679	9.56843	4.33164	DEAD (Asp-Glu-Ala-Asp) box polypeptide 58	DDX58
202270_at	0.000655759	5.10541	10.4081	5.30273	guanylate binding protein 1, interferon-inducible, 67kDa /// guanylate binding protein 1, interferon-inducible, 67kDa	GBP1
214022_s_at	0.0152449	5.09597	9.98119	4.88522	interferon induced transmembrane protein 1 (9-27)	IFITM1
202269_x_at	2.80731e-05	5.08897	9.99705	4.90808	guanylate binding protein 1, interferon-inducible, 67kDa /// guanylate binding protein 1, interferon-inducible, 67kDa	GBP1
209969_s_at	0.00283862	5.08111	9.59409	4.51297	signal transducer and activator of transcription 1, 91kDa	STAT1
202446_s_at	0.000424529	4.92065	11.7035	6.78284	phospholipid scramblase 1	PLSCR1
204439_at	0.000801491	4.8764	7.48362	2.60722	interferon-induced protein 44-like	IFI44L
231577_s_at	2.47878e-05	4.71578	10.857	6.1412	guanylate binding protein 1, interferon-inducible, 67kDa	GBP1
225415_at	0.00237525	4.6724	9.82706	5.15465	deltex 3-like (Drosophila)	DTX3L
201601_x_at	0.00786794	4.62276	9.78046	5.1577	interferon induced transmembrane protein 1 (9-27)	IFITM1
203595_s_at	0.000155948	4.58827	8.58713	3.99886	interferon-induced protein with tetratricopeptide repeats 5	IFIT5
209762_x_at	8.44944e-06	4.58782	8.46109	3.87327	SP110 nuclear body protein	SP110
226474_at	0.00314095	4.52632	7.06823	2.54191	nucleotide-binding oligomerization domains 27	NOD27
208436_s_at	0.000545458	4.46866	9.37955	4.91089	interferon regulatory factor 7	IRF7
204994_at	0.00505659	4.45441	6.51007	2.05566	myxovirus (influenza virus) resistance 2 (mouse)	MX2
228152_s_at	5.61859e-06	4.40399	8.99594	4.59195	hypothetical protein FLJ31033	FLJ31033
209761_s_at	8.90219e-05	4.33924	10.0058	5.66657	SP110 nuclear body protein	SP110
213294_at	0.00112737	4.29135	9.31863	5.02728	Full-length cDNA clone CS0DK002YF13 of HeLa cells Cot 25-normalized of Homo sapiens (human)	---
219863_at	3.07758e-05	4.2577	6.87121	2.61351	hect domain and RLD 5	HERC5
219352_at	0.00114872	4.24636	8.10274	3.85638	hect domain and RLD 6	HERC6
217502_at	0.00513471	4.24147	8.20798	3.96651	interferon-induced protein with tetratricopeptide repeats 2	IFIT2
204804_at	0.000327301	4.22363	8.46469	4.24106	tripartite motif-containing 21	TRIM21
228617_at	0.000117069	4.22272	7.34089	3.11816	XIAP associated factor-1	BIRC4BP
227609_at	0.00236594	4.13691	6.42032	2.28342	epithelial stromal interaction 1 (breast)	EPSTI1
202430_s_at	1.55855e-05	4.13012	11.0808	6.95068	phospholipid scramblase 1	PLSCR1
208012_x_at	3.30103e-06	4.10021	9.77046	5.67025	SP110 nuclear body protein	SP110
223980_s_at	0.00244405	3.92542	8.26715	4.34172	SP110 nuclear body protein	SP110
206932_at	4.77707e-05	3.80355	7.41393	3.61038	cholesterol 25-hydroxylase	CH25H
219691_at	0.000683532	3.72495	8.18752	4.46257	sterile alpha motif domain containing 9	SAMD9
218543_s_at	0.000125646	3.72064	7.77228	4.05164	poly (ADP-ribose) polymerase family, member 12	PARP12
208392_x_at	0.000612004	3.70213	6.37102	2.66889	SP110 nuclear body protein	SP110
228531_at	0.00335181	3.65084	10.7762	7.12538	sterile alpha motif domain containing 9	SAMD9
228230_at	0.0012723	3.62022	7.09649	3.47627	peroxisomal proliferator-activated receptor A interacting complex 285	PRIC285
202869_at	6.72242e-05	3.60663	12.8219	9.21523	2',5'-oligoadenylate synthetase 1, 40/46kDa	OAS1
226603_at	0.000911813	3.60218	6.23565	2.63347	sterile alpha motif domain containing 9-like	SAMD9L
205552_s_at	0.000126679	3.56616	12.2151	8.64899	2',5'-oligoadenylate synthetase 1, 40/46kDa	OAS1
235529_x_at	0.00322406	3.54413	7.45417	3.91004	Chromosome 20 open reading frame 118	C20orf118
213293_s_at	1.19085e-05	3.50247	10.4591	6.95662	tripartite motif-containing 22	TRIM22
218986_s_at	0.000448045	3.47719	9.53886	6.06167	hypothetical protein FLJ20035	FLJ20035
203882_at	0.000582121	3.42805	8.63982	5.21177	interferon-stimulated transcription factor 3, gamma 48kDa	ISGF3G
53720_at	2.00508e-05	3.36173	9.40649	6.04476	hypothetical protein FLJ11286	FLJ11286
235964_x_at	6.53528e-05	3.34259	7.41221	4.06963	Chromosome 20 open reading frame 118	C20orf118
204211_x_at	0.00399117	3.2942	8.05936	4.76516	eukaryotic translation initiation factor 2-alpha kinase 2	EIF2AK2
1568592_at	0.00203983	3.28644	7.79786	4.51142	ring finger protein 36	RNF36
203148_s_at	6.54075e-06	3.27604	8.81779	5.54175	tripartite motif-containing 14	TRIM14
AFFX-HUMISGF3A/M97935_MB_at	0.000281192	3.24358	7.7658	4.52222	signal transducer and activator of transcription 1, 91kDa	STAT1
218429_s_at	5.60541e-05	3.22892	8.9287	5.69978	hypothetical protein FLJ11286	FLJ11286
234987_at	0.000941313	3.21079	6.08438	2.87359	Chromosome 20 open reading frame 118	C20orf118
AFFX-HUMISGF3A/M97935_MA_at	0.000800577	3.20242	6.77547	3.57305	signal transducer and activator of transcription 1, 91kDa	STAT1
213051_at	5.21088e-07	3.11183	10.9577	7.84591	zinc finger CCCH-type, antiviral 1	ZC3HAV1
203596_s_at	0.00752639	3.03755	6.27712	3.23957	interferon-induced protein with tetratricopeptide repeats 5	IFIT5
224701_at	0.00019015	2.99669	6.47694	3.48024	poly (ADP-ribose) polymerase family, member 14	PARP14
225634_at	0.000122755	2.91671	10.5908	7.67411	zinc finger CCCH-type, antiviral 1	ZC3HAV1
243754_at	4.13837e-05	2.82216	9.57083	6.74867	Transcribed locus	---
209040_s_at	0.00622251	2.81826	8.26197	5.4437	proteasome (prosome, macropain) subunit, beta type, 8 (large multifunctional peptidase 7)	PSMB8
208965_s_at	0.00174615	2.79431	10.2678	7.47348	interferon, gamma-inducible protein 16	IFI16
1555464_at	0.00818806	2.77269	6.54004	3.76736	interferon induced with helicase C domain 1	IFIH1
AFFX-HUMISGF3A/M97935_3_at	0.000248812	2.74682	9.78773	7.04092	signal transducer and activator of transcription 1, 91kDa	STAT1
218400_at	4.93453e-05	2.74494	9.49363	6.74869	2'-5'-oligoadenylate synthetase 3, 100kDa	OAS3
202411_at	0.0334514	2.74246	10.5711	7.82865	interferon, alpha-inducible protein 27	IFI27
204279_at	0.00313535	2.73646	4.43031	1.69385	proteasome (prosome, macropain) subunit, beta type, 9 (large multifunctional peptidase 2)	PSMB9
210705_s_at	3.5941e-06	2.71037	10.515	7.80459	tripartite motif-containing 5	TRIM5
232666_at	0.00251808	2.68821	6.37202	3.68381	2'-5'-oligoadenylate synthetase 3, 100kDa	OAS3
225636_at	0.000796261	2.6762	9.75384	7.07764	signal transducer and activator of transcription 2, 113kDa	STAT2
202864_s_at	0.000216718	2.61985	8.96433	6.34448	SP100 nuclear antigen	SP100
225291_at	0.00117923	2.60836	10.2288	7.62049	polyribonucleotide nucleotidyltransferase 1	PNPT1
200887_s_at	4.00163e-05	2.57919	11.8017	9.22247	signal transducer and activator of transcription 1, 91kDa	STAT1
225076_s_at	0.000874642	2.55569	8.70971	6.15402	zinc finger, NFX1-type containing 1	ZNFX1
AFFX-HUMISGF3A/M97935_5_at	0.00486691	2.54024	5.906	3.36576	signal transducer and activator of transcription 1, 91kDa	STAT1
210218_s_at	0.00132259	2.53299	6.8196	4.28661	SP100 nuclear antigen	SP100
208966_x_at	0.00046941	2.50984	11.9955	9.48567	interferon, gamma-inducible protein 16	IFI16
226040_at	0.00198993	2.49913	6.50348	4.00436	MRNA; cDNA DKFZp762N156 (from clone DKFZp762N156)	---
1555491_a_at	0.005825	2.49306	5.76804	3.27498	hypothetical protein FLJ11286	FLJ11286
206332_s_at	0.000943986	2.49289	11.6877	9.19477	interferon, gamma-inducible protein 16	IFI16
209417_s_at	0.000345189	2.46842	7.23463	4.76621	interferon-induced protein 35	IFI35
221766_s_at	0.00484787	2.46528	9.48892	7.02364	family with sequence similarity 46, member A	FAM46A
212203_x_at	0.00939923	2.45019	10.7883	8.3381	interferon induced transmembrane protein 3 (1-8U)	IFITM3
203964_at	0.00113719	2.436	9.71098	7.27498	N-myc (and STAT) interactor	NMI
204415_at	0.0137846	2.40998	7.49562	5.08564	interferon, alpha-inducible protein 6	IFI6
201315_x_at	0.00589878	2.39925	9.92145	7.5222	interferon induced transmembrane protein 2 (1-8D)	IFITM2
213361_at	0.000364794	2.39188	7.68745	5.29558	tudor domain containing 7	TDRD7
202863_at	0.000543103	2.38925	9.61391	7.22466	SP100 nuclear antigen	SP100
224973_at	0.00316957	2.35781	7.15639	4.79858	Family with sequence similarity 46, member A	FAM46A
203610_s_at	0.000704123	2.34176	6.94312	4.60136	tripartite motif-containing 38	TRIM38
202307_s_at	0.000162583	2.23161	8.90528	6.67367	transporter 1, ATP-binding cassette, sub-family B (MDR/TAP)	TAP1
216565_x_at	0.000698364	2.21381	7.85041	5.6366	---	---
206133_at	0.0091958	2.19875	5.19063	2.99188	XIAP associated factor-1	BIRC4BP
241869_at	0.00881669	2.18486	6.16919	3.98433	apolipoprotein L, 6	APOL6
227807_at	0.00940108	2.08662	5.30136	3.21474	poly (ADP-ribose) polymerase family, member 9	PARP9
201649_at	0.000427098	2.08232	10.5246	8.44227	ubiquitin-conjugating enzyme E2L 6	UBE2L6
214791_at	0.0295524	2.05808	4.71848	2.6604	hypothetical protein BC004921	LOC93349
223434_at	5.64914e-06	2.0231	10.4514	8.42827	guanylate binding protein 3	GBP3
203275_at	0.000609795	2.00587	6.51569	4.50982	interferon regulatory factor 2	IRF2
219716_at	0.00628804	1.91561	3.97293	2.05733	apolipoprotein L, 6	APOL6
230405_at	0.00697423	1.89723	4.4255	2.52827	RAD50 homolog (S. cerevisiae)	RAD50
203567_s_at	0.00258566	1.89063	7.6487	5.75806	tripartite motif-containing 38	TRIM38
202702_at	0.0333185	1.86446	6.3258	4.46135	tripartite motif-containing 26	TRIM26
202688_at	0.000311584	1.84376	10.7271	8.88334	tumor necrosis factor (ligand) superfamily, member 10 /// tumor necrosis factor (ligand) superfamily, member 10	TNFSF10
204820_s_at	0.00274685	1.83395	6.1027	4.26875	butyrophilin, subfamily 3, member A3 /// butyrophilin, subfamily 3, member A2	BTN3A3 /// BTN3A2
207181_s_at	7.4202e-05	1.81578	8.48177	6.66599	caspase 7, apoptosis-related cysteine peptidase	CASP7
219062_s_at	0.00012415	1.81324	7.75121	5.93797	zinc finger, CCHC domain containing 2	ZCCHC2
231876_at	0.000361799	1.78987	7.59474	5.80487	tripartite motif-containing 56	TRIM56
214329_x_at	0.00340417	1.77988	9.65133	7.87145	tumor necrosis factor (ligand) superfamily, member 10 /// tumor necrosis factor (ligand) superfamily, member 10	TNFSF10
225344_at	0.0011645	1.7708	10.384	8.61318	nuclear receptor coactivator 7	NCOA7
208912_s_at	0.000706135	1.75912	8.24078	6.48166	2',3'-cyclic nucleotide 3' phosphodiesterase	CNP
228468_at	0.00254897	1.75029	7.5634	5.81311	microtubule associated serine/threonine kinase-like	MASTL
211012_s_at	0.00100981	1.74745	6.63477	4.88732	promyelocytic leukemia /// hypothetical protein LOC161527 /// similar to promyelocytic leukemia protein isoform 9	PML /// LOC161527 /// LOC652671
217933_s_at	0.00234462	1.74575	11.3389	9.59312	leucine aminopeptidase 3	LAP3
205739_x_at	0.00440347	1.72485	5.70753	3.98269	zinc finger protein 588	ZNF588
221698_s_at	0.0171944	1.64827	8.03699	6.38872	C-type lectin domain family 7, member A /// C-type lectin domain family 7, member A	CLEC7A
205875_s_at	0.000954148	1.63849	7.88116	6.24266	three prime repair exonuclease 1	TREX1
209124_at	0.000605717	1.63733	11.0807	9.44337	myeloid differentiation primary response gene (88)	MYD88
221653_x_at	0.00128552	1.6295	6.48778	4.85828	apolipoprotein L, 2	APOL2
222816_s_at	0.0107518	1.61744	5.81656	4.19912	zinc finger, CCHC domain containing 2	ZCCHC2
219962_at	0.0263608	1.56409	5.38791	3.82381	angiotensin I converting enzyme (peptidyl-dipeptidase A) 2	ACE2
202145_at	0.00072667	1.55563	6.942	5.38637	lymphocyte antigen 6 complex, locus E	LY6E
202687_s_at	0.00076869	1.55254	9.55613	8.00359	tumor necrosis factor (ligand) superfamily, member 10 /// tumor necrosis factor (ligand) superfamily, member 10	TNFSF10
221816_s_at	0.00104815	1.55056	10.3786	8.82806	PHD finger protein 11	PHF11
238025_at	0.000595275	1.53065	6.9426	5.41195	mixed lineage kinase domain-like	MLKL
212380_at	0.00264864	1.48914	7.3871	5.89796	KIAA0082	KIAA0082
206011_at	0.0324244	1.48136	6.28549	4.80413	caspase 1, apoptosis-related cysteine peptidase (interleukin 1, beta, convertase)	CASP1
1552703_s_at	0.0100204	1.43724	9.57709	8.13984	caspase 1, apoptosis-related cysteine peptidase (interleukin 1, beta, convertase) /// caspase-1 dominant-negative inhibitor pseudo-ICE	CASP1 /// COP1
239587_at	0.0382716	1.43552	4.10342	2.6679	Transcribed locus	---
203568_s_at	0.000175958	1.43101	8.1671	6.73609	tripartite motif-containing 38	TRIM38
231769_at	0.0104937	1.42219	7.86654	6.44434	F-box protein 6	FBXO6
201786_s_at	0.000406345	1.42041	10.3568	8.93635	adenosine deaminase, RNA-specific	ADAR
221432_s_at	0.000231497	1.40399	6.88979	5.4858	solute carrier family 25, member 28 /// solute carrier family 25, member 28	SLC25A28
223192_at	0.00116018	1.40101	8.42357	7.02256	solute carrier family 25, member 28	SLC25A28
211013_x_at	0.0276728	1.36536	6.80517	5.4398	promyelocytic leukemia	PML
1555852_at	0.0203443	1.34647	4.08741	2.74094	---	---
238430_x_at	0.0412779	1.34419	4.47184	3.12764	schlafen family member 5	SLFN5
227066_at	0.0382327	1.32226	5.64305	4.3208	MOB1, Mps One Binder kinase activator-like 2C (yeast)	MOBKL2C
219885_at	0.0359508	1.30168	4.21526	2.91358	schlafen family member 12	SLFN12
221122_at	0.0350791	1.26848	7.31912	6.05064	HRAS-like suppressor 2	HRASLS2
225646_at	0.000567742	1.26648	12.042	10.7756	cathepsin C	CTSC
209846_s_at	0.0256611	1.26422	5.00546	3.74125	butyrophilin, subfamily 3, member A2	BTN3A2
215719_x_at	0.00749264	1.22693	7.16796	5.94103	Fas (TNF receptor superfamily, member 6)	FAS
222257_s_at	0.0176749	1.20069	5.36445	4.16376	angiotensin I converting enzyme (peptidyl-dipeptidase A) 2	ACE2
211367_s_at	0.00165546	1.18915	9.0696	7.88044	caspase 1, apoptosis-related cysteine peptidase (interleukin 1, beta, convertase)	CASP1
211368_s_at	0.00233407	1.14494	9.44628	8.30135	caspase 1, apoptosis-related cysteine peptidase (interleukin 1, beta, convertase)	CASP1
224806_at	0.0155587	1.13526	10.2608	9.12551	tripartite motif-containing 25	TRIM25
235643_at	0.00233168	1.12056	3.81693	2.69638	sterile alpha motif domain containing 9-like	SAMD9L
227462_at	0.0129686	1.10073	6.14324	5.04251	---	---
202239_at	0.0434189	1.08906	5.37616	4.2871	poly (ADP-ribose) polymerase family, member 4	PARP4
226267_at	0.0219833	1.08192	5.84278	4.76086	jun dimerization protein 2	JDP2
224900_at	0.00473147	1.07903	8.00077	6.92174	ankyrin repeat and FYVE domain containing 1	ANKFY1
211366_x_at	0.00140764	1.07602	9.22125	8.14523	caspase 1, apoptosis-related cysteine peptidase (interleukin 1, beta, convertase)	CASP1
209640_at	0.0123468	1.06587	3.59188	2.52601	promyelocytic leukemia /// similar to promyelocytic leukemia protein isoform 1	PML /// LOC652346
219423_x_at	0.0273091	1.05246	4.54261	3.49015	tumor necrosis factor receptor superfamily, member 25	TNFRSF25
213820_s_at	0.00351169	1.04874	9.56596	8.51722	START domain containing 5	STARD5
205241_at	0.000900594	1.03581	8.72705	7.69124	SCO cytochrome oxidase deficient homolog 2 (yeast)	SCO2
204858_s_at	0.0271168	1.02548	5.42789	4.40241	endothelial cell growth factor 1 (platelet-derived)	ECGF1
225647_s_at	0.00185255	1.0191	12.5559	11.5368	cathepsin C	CTSC
34689_at	0.00474589	1.01903	7.35141	6.33239	three prime repair exonuclease 1	TREX1
236487_at	0.00658506	1.01789	4.36906	3.35117	Hypothetical protein FLJ30655	FLJ30655
209970_x_at	0.000780964	1.01336	9.75158	8.73821	caspase 1, apoptosis-related cysteine peptidase (interleukin 1, beta, convertase)	CASP1
213373_s_at	0.00531933	1.01099	7.00284	5.99185	caspase 8, apoptosis-related cysteine peptidase	CASP8
221827_at	0.00965594	1.00932	9.62168	8.61236	chromosome 20 open reading frame 18	C20orf18

## Sheet: IFNgamma up-reg
	p.value	log2.fc	mean.sig.IFNg	mean.sig.NT	Gene.Title	Gene.Symbol
204533_at	8.20139e-05	5.8195	8.26673	2.44723	chemokine (C-X-C motif) ligand 10	CXCL10
202270_at	0.000527176	5.77774	11.0805	5.30273	guanylate binding protein 1, interferon-inducible, 67kDa /// guanylate binding protein 1, interferon-inducible, 67kDa	GBP1
202269_x_at	1.28508e-05	5.65195	10.56	4.90808	guanylate binding protein 1, interferon-inducible, 67kDa /// guanylate binding protein 1, interferon-inducible, 67kDa	GBP1
223220_s_at	1.26806e-06	5.62016	8.4032	2.78304	poly (ADP-ribose) polymerase family, member 9	PARP9
238725_at	0.00106168	5.59625	9.4879	3.89165	---	---
229450_at	7.51928e-06	5.49077	7.89507	2.40431	---	---
226474_at	0.00333731	5.45241	7.99432	2.54191	nucleotide-binding oligomerization domains 27	NOD27
231577_s_at	1.34662e-06	5.27058	11.4118	6.1412	guanylate binding protein 1, interferon-inducible, 67kDa	GBP1
204279_at	0.000331532	4.96016	6.65401	1.69385	proteasome (prosome, macropain) subunit, beta type, 9 (large multifunctional peptidase 2)	PSMB9
203915_at	0.00274738	4.95457	6.86833	1.91376	chemokine (C-X-C motif) ligand 9	CXCL9
209969_s_at	0.00366558	4.89307	9.40605	4.51297	signal transducer and activator of transcription 1, 91kDa	STAT1
202531_at	4.51904e-05	4.6741	7.41337	2.73927	interferon regulatory factor 1	IRF1
242907_at	0.00147388	4.20164	6.85324	2.65159	guanylate binding protein 2, interferon-inducible	GBP2
225415_at	0.00271322	4.14899	9.30365	5.15465	deltex 3-like (Drosophila)	DTX3L
209040_s_at	0.00176231	3.82713	9.27083	5.4437	proteasome (prosome, macropain) subunit, beta type, 8 (large multifunctional peptidase 7)	PSMB8
200629_at	0.000120047	3.63722	10.657	7.01979	tryptophanyl-tRNA synthetase	WARS
203595_s_at	0.000224244	3.59353	7.59239	3.99886	interferon-induced protein with tetratricopeptide repeats 5	IFIT5
202307_s_at	0.000226216	3.52249	10.1962	6.67367	transporter 1, ATP-binding cassette, sub-family B (MDR/TAP)	TAP1
1568592_at	0.00302962	3.4585	7.96992	4.51142	ring finger protein 36	RNF36
200986_at	0.0022021	3.34908	6.02702	2.67794	serpin peptidase inhibitor, clade G (C1 inhibitor), member 1, (angioedema, hereditary)	SERPING1
213716_s_at	0.02354	3.18843	8.09782	4.9094	secreted and transmembrane 1	SECTM1
200628_s_at	0.000234628	3.14589	10.5011	7.35519	tryptophanyl-tRNA synthetase	WARS
209762_x_at	3.7873e-05	3.08632	6.95959	3.87327	SP110 nuclear body protein	SP110
230405_at	0.000301602	3.08067	5.60894	2.52827	RAD50 homolog (S. cerevisiae)	RAD50
202794_at	1.35118e-05	3.04656	10.3611	7.31449	inositol polyphosphate-1-phosphatase	INPP1
218802_at	1.80522e-06	3.00756	9.55908	6.55152	coiled-coil domain containing 109B	CCDC109B
204820_s_at	0.000316323	2.99899	7.26774	4.26875	butyrophilin, subfamily 3, member A3 /// butyrophilin, subfamily 3, member A2	BTN3A3 /// BTN3A2
235529_x_at	0.0101899	2.94004	6.85008	3.91004	Chromosome 20 open reading frame 118	C20orf118
241869_at	0.00404566	2.93677	6.9211	3.98433	apolipoprotein L, 6	APOL6
AFFX-HUMISGF3A/M97935_MB_at	9.13023e-05	2.92505	7.44727	4.52222	signal transducer and activator of transcription 1, 91kDa	STAT1
219716_at	0.00014039	2.90189	4.95922	2.05733	apolipoprotein L, 6	APOL6
208012_x_at	0.000559038	2.86088	8.53113	5.67025	SP110 nuclear body protein	SP110
209761_s_at	0.00122659	2.85891	8.52548	5.66657	SP110 nuclear body protein	SP110
204464_s_at	0.0178336	2.82177	5.15275	2.33098	endothelin receptor type A	EDNRA
207181_s_at	1.56293e-05	2.78021	9.4462	6.66599	caspase 7, apoptosis-related cysteine peptidase	CASP7
203964_at	0.0019977	2.77985	10.0548	7.27498	N-myc (and STAT) interactor	NMI
219209_at	0.000219971	2.69972	7.86605	5.16633	interferon induced with helicase C domain 1	IFIH1
204747_at	0.00667357	2.69344	5.30417	2.61073	interferon-induced protein with tetratricopeptide repeats 3	IFIT3
226757_at	0.00286686	2.64143	5.53349	2.89206	interferon-induced protein with tetratricopeptide repeats 2	IFIT2
1555852_at	0.0187958	2.64135	5.3823	2.74094	---	---
221653_x_at	0.00118219	2.62189	7.48017	4.85828	apolipoprotein L, 2	APOL2
AFFX-HUMISGF3A/M97935_3_at	0.000323227	2.61235	9.65327	7.04092	signal transducer and activator of transcription 1, 91kDa	STAT1
209846_s_at	0.000362913	2.55423	6.29547	3.74125	butyrophilin, subfamily 3, member A2	BTN3A2
202748_at	0.000326509	2.54696	8.06676	5.5198	guanylate binding protein 2, interferon-inducible /// guanylate binding protein 2, interferon-inducible	GBP2
AFFX-HUMISGF3A/M97935_MA_at	0.00204295	2.50225	6.0753	3.57305	signal transducer and activator of transcription 1, 91kDa	STAT1
218943_s_at	0.000648472	2.48716	5.73158	3.24442	DEAD (Asp-Glu-Ala-Asp) box polypeptide 58	DDX58
200887_s_at	6.70139e-05	2.48446	11.7069	9.22247	signal transducer and activator of transcription 1, 91kDa	STAT1
225627_s_at	0.000377339	2.47007	6.17703	3.70696	cache domain containing 1	CACHD1
204804_at	0.00478958	2.46831	6.70936	4.24106	tripartite motif-containing 21	TRIM21
203882_at	0.000415471	2.45945	7.67122	5.21177	interferon-stimulated transcription factor 3, gamma 48kDa	ISGF3G
219759_at	0.0124954	2.4118	5.26271	2.85091	leukocyte-derived arginine aminopeptidase	LRAP
201649_at	0.00169384	2.37957	10.8218	8.44227	ubiquitin-conjugating enzyme E2L 6	UBE2L6
227462_at	4.96286e-05	2.37815	7.42066	5.04251	---	---
223434_at	0.000152417	2.36236	10.7906	8.42827	guanylate binding protein 3	GBP3
202446_s_at	0.000219546	2.32796	9.1108	6.78284	phospholipid scramblase 1	PLSCR1
207375_s_at	0.0129114	2.32168	4.99939	2.67772	interleukin 15 receptor, alpha	IL15RA
213051_at	0.00019227	2.19344	10.0394	7.84591	zinc finger CCCH-type, antiviral 1	ZC3HAV1
1557236_at	0.0256278	2.18785	5.30702	3.11917	apolipoprotein L, 6	APOL6
206765_at	0.000544944	2.16997	5.44245	3.27249	potassium inwardly-rectifying channel, subfamily J, member 2	KCNJ2
1557116_at	1.41302e-05	2.14949	5.65501	3.50551	apolipoprotein L, 6	APOL6
208392_x_at	4.11901e-07	2.11724	4.78613	2.66889	SP110 nuclear body protein	SP110
203596_s_at	0.00246516	2.10083	5.3404	3.23957	interferon-induced protein with tetratricopeptide repeats 5	IFIT5
222793_at	0.00191877	2.06565	5.87913	3.81348	DEAD (Asp-Glu-Ala-Asp) box polypeptide 58	DDX58
221087_s_at	0.0116372	2.04357	9.19216	7.14859	apolipoprotein L, 3	APOL3
225634_at	0.00338449	2.00485	9.67896	7.67411	zinc finger CCCH-type, antiviral 1	ZC3HAV1
227131_at	0.0380857	1.9836	4.27436	2.29075	mitogen-activated protein kinase kinase kinase 3	MAP3K3
225076_s_at	0.00618133	1.96037	8.1144	6.15402	zinc finger, NFX1-type containing 1	ZNFX1
239587_at	0.014696	1.93436	4.60226	2.6679	Transcribed locus	---
226040_at	0.00267431	1.90889	5.91325	4.00436	MRNA; cDNA DKFZp762N156 (from clone DKFZp762N156)	---
221680_s_at	0.00294492	1.89753	7.6612	5.76367	ets variant gene 7 (TEL2 oncogene)	ETV7
235964_x_at	0.0036311	1.89059	5.96022	4.06963	Chromosome 20 open reading frame 118	C20orf118
224701_at	0.00059213	1.86715	5.34739	3.48024	poly (ADP-ribose) polymerase family, member 14	PARP14
223980_s_at	0.0029988	1.86192	6.20365	4.34172	SP110 nuclear body protein	SP110
205101_at	0.00215097	1.76305	4.45197	2.68892	class II, major histocompatibility complex, transactivator	CIITA
225987_at	0.0028912	1.75734	10.923	9.16565	STEAP family member 4	STEAP4
218543_s_at	0.00670965	1.75592	5.80756	4.05164	poly (ADP-ribose) polymerase family, member 12	PARP12
226431_at	0.000207522	1.75022	5.67942	3.92919	amyotrophic lateral sclerosis 2 (juvenile) chromosome region, candidate 13	ALS2CR13
213293_s_at	0.000280077	1.70756	8.66418	6.95662	tripartite motif-containing 22	TRIM22
243754_at	0.00302252	1.6882	8.43687	6.74867	Transcribed locus	---
202702_at	0.0406563	1.646	6.10735	4.46135	tripartite motif-containing 26	TRIM26
234987_at	0.0476766	1.6436	4.51719	2.87359	Chromosome 20 open reading frame 118	C20orf118
203153_at	0.0441531	1.64319	5.94068	4.29749	interferon-induced protein with tetratricopeptide repeats 1 /// interferon-induced protein with tetratricopeptide repeats 1	IFIT1
225636_at	3.69413e-06	1.64171	8.71935	7.07764	signal transducer and activator of transcription 2, 113kDa	STAT2
203275_at	0.00448809	1.61842	6.12824	4.50982	interferon regulatory factor 2	IRF2
200904_at	0.000992367	1.6163	9.18059	7.56429	major histocompatibility complex, class I, E	HLA-E
202430_s_at	0.000739505	1.59967	8.55035	6.95068	phospholipid scramblase 1	PLSCR1
242961_x_at	0.018519	1.59941	5.93106	4.33164	DEAD (Asp-Glu-Ala-Asp) box polypeptide 58	DDX58
242281_at	0.0269952	1.53204	4.70302	3.17098	---	---
203148_s_at	0.00522373	1.4967	7.03845	5.54175	tripartite motif-containing 14	TRIM14
AFFX-HUMISGF3A/M97935_5_at	0.0338773	1.48635	4.85211	3.36576	signal transducer and activator of transcription 1, 91kDa	STAT1
227868_at	0.00475409	1.47116	4.16192	2.69077	hypothetical protein LOC154761	LOC154761
53720_at	0.00147513	1.4637	7.50846	6.04476	hypothetical protein FLJ11286	FLJ11286
209417_s_at	0.0104788	1.4518	6.21801	4.76621	interferon-induced protein 35	IFI35
225973_at	0.000124741	1.44511	7.0963	5.65119	transporter 2, ATP-binding cassette, sub-family B (MDR/TAP)	TAP2
213038_at	0.000282663	1.43362	6.70047	5.26685	IBR domain containing 3	IBRDC3
208966_x_at	0.000154332	1.4312	10.9169	9.48567	interferon, gamma-inducible protein 16	IFI16
1556332_at	0.000198736	1.4213	4.55608	3.13478	CDNA FLJ38412 fis, clone FEBRA2009385	---
218986_s_at	0.00125301	1.4031	7.46477	6.06167	hypothetical protein FLJ20035	FLJ20035
201762_s_at	0.00278875	1.39221	10.9099	9.51768	proteasome (prosome, macropain) activator subunit 2 (PA28 beta)	PSME2
227609_at	0.0482714	1.39063	3.67405	2.28342	epithelial stromal interaction 1 (breast)	EPSTI1
213294_at	0.0187544	1.37277	6.40005	5.02728	Full-length cDNA clone CS0DK002YF13 of HeLa cells Cot 25-normalized of Homo sapiens (human)	---
213373_s_at	0.00271439	1.3718	7.36365	5.99185	caspase 8, apoptosis-related cysteine peptidase	CASP8
206332_s_at	0.000241016	1.3708	10.5656	9.19477	interferon, gamma-inducible protein 16	IFI16
208965_s_at	0.00224084	1.36324	8.83673	7.47348	interferon, gamma-inducible protein 16	IFI16
231876_at	0.00046991	1.36287	7.16774	5.80487	tripartite motif-containing 56	TRIM56
219025_at	0.00434829	1.35365	7.0747	5.72105	CD248 molecule, endosialin	CD248
215001_s_at	0.00171224	1.33659	12.2547	10.9181	glutamate-ammonia ligase (glutamine synthetase)	GLUL
226016_at	0.0167394	1.29971	7.88217	6.58246	CD47 molecule	CD47
231075_x_at	0.022217	1.29461	8.84986	7.55525	Ras association (RalGDS/AF-6) and pleckstrin homology domains 1	RAPH1
209732_at	0.00898602	1.29168	8.65019	7.35851	C-type lectin domain family 2, member B	CLEC2B
205206_at	0.00586286	1.24734	4.93345	3.68611	Kallmann syndrome 1 sequence	KAL1
231769_at	0.017649	1.21949	7.66383	6.44434	F-box protein 6	FBXO6
206932_at	0.00433625	1.20519	4.81557	3.61038	cholesterol 25-hydroxylase	CH25H
202864_s_at	1.55842e-05	1.20398	7.54846	6.34448	SP100 nuclear antigen	SP100
226267_at	0.00402151	1.20192	5.96278	4.76086	jun dimerization protein 2	JDP2
208747_s_at	0.0498269	1.19869	3.30321	2.10453	complement component 1, s subcomponent	C1S
204972_at	0.0389718	1.1946	4.5921	3.3975	2'-5'-oligoadenylate synthetase 2, 69/71kDa	OAS2
227066_at	0.00797027	1.17926	5.50006	4.3208	MOB1, Mps One Binder kinase activator-like 2C (yeast)	MOBKL2C
217977_at	0.000254219	1.17903	11.7762	10.5972	selenoprotein X, 1	SEPX1
1552703_s_at	0.00671603	1.16932	9.30916	8.13984	caspase 1, apoptosis-related cysteine peptidase (interleukin 1, beta, convertase) /// caspase-1 dominant-negative inhibitor pseudo-ICE	CASP1 /// COP1
219352_at	0.0305709	1.14942	5.0058	3.85638	hect domain and RLD 6	HERC6
236281_x_at	0.000189361	1.1276	7.30466	6.17706	5-hydroxytryptamine (serotonin) receptor 7 (adenylate cyclase-coupled)	HTR7
1556185_a_at	0.00300973	1.11733	5.07062	3.95329	CDNA clone IMAGE:5260162	---
211366_x_at	0.000148057	1.11226	9.25749	8.14523	caspase 1, apoptosis-related cysteine peptidase (interleukin 1, beta, convertase)	CASP1
211367_s_at	0.00450867	1.11176	8.9922	7.88044	caspase 1, apoptosis-related cysteine peptidase (interleukin 1, beta, convertase)	CASP1
218429_s_at	0.00296899	1.10568	6.80546	5.69978	hypothetical protein FLJ11286	FLJ11286
209970_x_at	0.00131797	1.08806	9.82627	8.73821	caspase 1, apoptosis-related cysteine peptidase (interleukin 1, beta, convertase)	CASP1
211012_s_at	0.00426496	1.07857	5.96589	4.88732	promyelocytic leukemia /// hypothetical protein LOC161527 /// similar to promyelocytic leukemia protein isoform 9	PML /// LOC161527 /// LOC652671
227438_at	0.000365655	1.06698	3.51652	2.44954	alpha-kinase 1	ALPK1
204818_at	0.0188217	1.06379	6.89817	5.83437	hydroxysteroid (17-beta) dehydrogenase 2	HSD17B2
220780_at	0.0267975	1.06012	8.511	7.45088	phospholipase A2, group III	PLA2G3
217933_s_at	8.96489e-05	1.05944	10.6526	9.59312	leucine aminopeptidase 3	LAP3
227274_at	0.0031693	1.0585	7.78156	6.72306	Transcribed locus	---
219938_s_at	0.0265607	1.05577	7.31222	6.25645	proline-serine-threonine phosphatase interacting protein 2	PSTPIP2
224806_at	0.014148	1.04477	10.1703	9.12551	tripartite motif-containing 25	TRIM25
210218_s_at	0.0411163	1.0356	5.3222	4.28661	SP100 nuclear antigen	SP100
211368_s_at	0.00301633	1.03	9.33135	8.30135	caspase 1, apoptosis-related cysteine peptidase (interleukin 1, beta, convertase)	CASP1
202437_s_at	0.0423484	1.02866	6.71583	5.68717	cytochrome P450, family 1, subfamily B, polypeptide 1	CYP1B1
216252_x_at	0.000714764	1.01372	6.17184	5.15812	Fas (TNF receptor superfamily, member 6)	FAS
200905_x_at	8.93432e-05	1.0108	10.7672	9.75637	major histocompatibility complex, class I, E	HLA-E
215719_x_at	0.0169877	1.00955	6.95058	5.94103	Fas (TNF receptor superfamily, member 6)	FAS

## Sheet: IFNleuk_5 up-reg
	p.value	log2.fc	mean.sig.IFNleuk_5	mean.sig.NT	Gene.Title	Gene.Symbol
203153_at	0.00211591	4.36179	8.65928	4.29749	interferon-induced protein with tetratricopeptide repeats 1 /// interferon-induced protein with tetratricopeptide repeats 1	IFIT1
202086_at	0.00294434	2.33536	7.07898	4.74362	myxovirus (influenza virus) resistance 1, interferon-inducible protein p78 (mouse) /// myxovirus (influenza virus) resistance 1, interferon-inducible protein p78 (mouse)	MX1
223220_s_at	0.0215069	2.13288	4.91592	2.78304	poly (ADP-ribose) polymerase family, member 9	PARP9
205483_s_at	0.00104203	2.07946	7.57529	5.49582	ISG15 ubiquitin-like modifier	ISG15
213294_at	0.00592766	1.77933	6.80661	5.02728	Full-length cDNA clone CS0DK002YF13 of HeLa cells Cot 25-normalized of Homo sapiens (human)	---
219209_at	0.00197154	1.77232	6.93865	5.16633	interferon induced with helicase C domain 1	IFIH1
203882_at	0.000735436	1.72885	6.94062	5.21177	interferon-stimulated transcription factor 3, gamma 48kDa	ISGF3G
225415_at	0.0239824	1.48512	6.63977	5.15465	deltex 3-like (Drosophila)	DTX3L
209969_s_at	0.0383142	1.42469	5.93766	4.51297	signal transducer and activator of transcription 1, 91kDa	STAT1
218943_s_at	0.0269148	1.42397	4.66839	3.24442	DEAD (Asp-Glu-Ala-Asp) box polypeptide 58	DDX58
202446_s_at	0.00854879	1.36217	8.14501	6.78284	phospholipid scramblase 1	PLSCR1
209761_s_at	0.00546631	1.25035	6.91692	5.66657	SP110 nuclear body protein	SP110
209762_x_at	0.0177606	1.10672	4.97999	3.87327	SP110 nuclear body protein	SP110
203595_s_at	0.0179389	1.10474	5.1036	3.99886	interferon-induced protein with tetratricopeptide repeats 5	IFIT5
208392_x_at	0.0312105	1.03634	3.70523	2.66889	SP110 nuclear body protein	SP110
208436_s_at	0.0132779	1.03058	5.94148	4.91089	interferon regulatory factor 7	IRF7
204972_at	0.027548	1.02363	4.42113	3.3975	2'-5'-oligoadenylate synthetase 2, 69/71kDa	OAS2

## Sheet: IFNleuk_15 up-reg
	p.value	log2.fc	mean.sig.IFNleuk_15	mean.sig.NT	Gene.Title	Gene.Symbol
203153_at	0.00231078	6.40446	10.702	4.29749	interferon-induced protein with tetratricopeptide repeats 1 /// interferon-induced protein with tetratricopeptide repeats 1	IFIT1
229450_at	0.00422055	5.08061	7.48492	2.40431	---	---
202086_at	0.000575866	3.81615	8.55977	4.74362	myxovirus (influenza virus) resistance 1, interferon-inducible protein p78 (mouse) /// myxovirus (influenza virus) resistance 1, interferon-inducible protein p78 (mouse)	MX1
205483_s_at	0.000674574	3.77412	9.26995	5.49582	ISG15 ubiquitin-like modifier	ISG15
223220_s_at	0.000890992	3.43239	6.21543	2.78304	poly (ADP-ribose) polymerase family, member 9	PARP9
218943_s_at	0.000476157	3.01301	6.25743	3.24442	DEAD (Asp-Glu-Ala-Asp) box polypeptide 58	DDX58
219209_at	0.000445576	2.84765	8.01397	5.16633	interferon induced with helicase C domain 1	IFIH1
204747_at	0.00413745	2.72495	5.33569	2.61073	interferon-induced protein with tetratricopeptide repeats 3	IFIT3
209969_s_at	0.0133826	2.63985	7.15283	4.51297	signal transducer and activator of transcription 1, 91kDa	STAT1
225415_at	0.00647963	2.4593	7.61396	5.15465	deltex 3-like (Drosophila)	DTX3L
213294_at	0.00550092	2.45635	7.48363	5.02728	Full-length cDNA clone CS0DK002YF13 of HeLa cells Cot 25-normalized of Homo sapiens (human)	---
214453_s_at	0.0329313	2.38102	5.28016	2.89914	interferon-induced protein 44	IFI44
202446_s_at	0.00185543	2.31806	9.1009	6.78284	phospholipid scramblase 1	PLSCR1
222793_at	0.00364305	2.3118	6.12529	3.81348	DEAD (Asp-Glu-Ala-Asp) box polypeptide 58	DDX58
203882_at	0.000175665	2.1094	7.32117	5.21177	interferon-stimulated transcription factor 3, gamma 48kDa	ISGF3G
203595_s_at	0.00352014	1.97978	5.97865	3.99886	interferon-induced protein with tetratricopeptide repeats 5	IFIT5
209761_s_at	0.000902209	1.87573	7.5423	5.66657	SP110 nuclear body protein	SP110
226702_at	0.00904449	1.87238	4.73299	2.86061	hypothetical protein LOC129607	LOC129607
204972_at	0.00745332	1.86015	5.25765	3.3975	2'-5'-oligoadenylate synthetase 2, 69/71kDa	OAS2
209762_x_at	0.000292483	1.80978	5.68305	3.87327	SP110 nuclear body protein	SP110
242625_at	1.23954e-05	1.78622	5.27338	3.48716	radical S-adenosyl methionine domain containing 2	RSAD2
242961_x_at	0.0184584	1.78556	6.1172	4.33164	DEAD (Asp-Glu-Ala-Asp) box polypeptide 58	DDX58
202430_s_at	0.000858775	1.68526	8.63595	6.95068	phospholipid scramblase 1	PLSCR1
208436_s_at	0.000730375	1.67857	6.58947	4.91089	interferon regulatory factor 7	IRF7
204211_x_at	0.00498241	1.61768	6.38285	4.76516	eukaryotic translation initiation factor 2-alpha kinase 2	EIF2AK2
208392_x_at	0.00233042	1.6154	4.28429	2.66889	SP110 nuclear body protein	SP110
205569_at	0.0197102	1.58739	4.88357	3.29618	lysosomal-associated membrane protein 3	LAMP3
208012_x_at	0.000208546	1.54407	7.21432	5.67025	SP110 nuclear body protein	SP110
213051_at	8.77961e-06	1.47891	9.32482	7.84591	zinc finger CCCH-type, antiviral 1	ZC3HAV1
202869_at	0.000325719	1.46254	10.6778	9.21523	2',5'-oligoadenylate synthetase 1, 40/46kDa	OAS1
225634_at	0.0057098	1.36485	9.03896	7.67411	zinc finger CCCH-type, antiviral 1	ZC3HAV1
203148_s_at	0.000278354	1.30685	6.84861	5.54175	tripartite motif-containing 14	TRIM14
205552_s_at	0.000393756	1.24346	9.89245	8.64899	2',5'-oligoadenylate synthetase 1, 40/46kDa	OAS1
243754_at	0.00204248	1.18651	7.93518	6.74867	Transcribed locus	---
1568592_at	0.0281517	1.17644	5.68786	4.51142	ring finger protein 36	RNF36
223980_s_at	0.0209953	1.12299	5.46471	4.34172	SP110 nuclear body protein	SP110
AFFX-HUMISGF3A/M97935_MB_at	0.00260303	1.1186	5.64082	4.52222	signal transducer and activator of transcription 1, 91kDa	STAT1
219352_at	0.0355451	1.08396	4.94034	3.85638	hect domain and RLD 6	HERC6

## Sheet: IFNleuk_50 up-reg
	p.value	log2.fc	mean.sig.IFNleuk_50	mean.sig.NT	Gene.Title	Gene.Symbol
229450_at	1.28669e-06	9.52622	11.9305	2.40431	---	---
203153_at	0.00220199	9.12362	13.4211	4.29749	interferon-induced protein with tetratricopeptide repeats 1 /// interferon-induced protein with tetratricopeptide repeats 1	IFIT1
204747_at	0.00151418	7.34627	9.957	2.61073	interferon-induced protein with tetratricopeptide repeats 3	IFIT3
226757_at	4.68426e-06	6.92418	9.81624	2.89206	interferon-induced protein with tetratricopeptide repeats 2	IFIT2
242625_at	3.65976e-06	6.71756	10.2047	3.48716	radical S-adenosyl methionine domain containing 2	RSAD2
205483_s_at	4.01009e-08	6.49097	11.9868	5.49582	ISG15 ubiquitin-like modifier	ISG15
226702_at	0.000527863	6.27302	9.13363	2.86061	hypothetical protein LOC129607	LOC129607
213797_at	0.000148317	6.2564	8.61053	2.35413	radical S-adenosyl methionine domain containing 2	RSAD2
202086_at	9.82702e-06	6.09984	10.8435	4.74362	myxovirus (influenza virus) resistance 1, interferon-inducible protein p78 (mouse) /// myxovirus (influenza virus) resistance 1, interferon-inducible protein p78 (mouse)	MX1
214453_s_at	1.68844e-05	5.35964	8.25878	2.89914	interferon-induced protein 44	IFI44
223220_s_at	1.80456e-05	5.29786	8.08089	2.78304	poly (ADP-ribose) polymerase family, member 9	PARP9
218943_s_at	0.000936671	5.25153	8.49596	3.24442	DEAD (Asp-Glu-Ala-Asp) box polypeptide 58	DDX58
219209_at	7.93097e-05	4.70956	9.87589	5.16633	interferon induced with helicase C domain 1	IFIH1
222793_at	0.00167703	4.67871	8.49219	3.81348	DEAD (Asp-Glu-Ala-Asp) box polypeptide 58	DDX58
205569_at	0.000906991	4.48842	7.7846	3.29618	lysosomal-associated membrane protein 3	LAMP3
219211_at	7.59321e-05	4.17552	6.64528	2.46977	ubiquitin specific peptidase 18	USP18
209969_s_at	0.00404548	4.06675	8.57972	4.51297	signal transducer and activator of transcription 1, 91kDa	STAT1
214022_s_at	0.0251206	3.99735	8.88257	4.88522	interferon induced transmembrane protein 1 (9-27)	IFITM1
204972_at	0.00157738	3.91241	7.30991	3.3975	2'-5'-oligoadenylate synthetase 2, 69/71kDa	OAS2
202446_s_at	9.60745e-08	3.8813	10.6641	6.78284	phospholipid scramblase 1	PLSCR1
242961_x_at	0.00346519	3.77272	8.10436	4.33164	DEAD (Asp-Glu-Ala-Asp) box polypeptide 58	DDX58
225415_at	0.00380363	3.76914	8.92379	5.15465	deltex 3-like (Drosophila)	DTX3L
201601_x_at	0.0133392	3.63128	8.78898	5.1577	interferon induced transmembrane protein 1 (9-27)	IFITM1
213294_at	0.00195699	3.5223	8.54958	5.02728	Full-length cDNA clone CS0DK002YF13 of HeLa cells Cot 25-normalized of Homo sapiens (human)	---
209762_x_at	0.000633727	3.50147	7.37475	3.87327	SP110 nuclear body protein	SP110
203595_s_at	0.00173408	3.47993	7.47879	3.99886	interferon-induced protein with tetratricopeptide repeats 5	IFIT5
209761_s_at	0.00128405	3.2906	8.95717	5.66657	SP110 nuclear body protein	SP110
208436_s_at	0.000318733	3.26851	8.1794	4.91089	interferon regulatory factor 7	IRF7
204439_at	0.00265975	3.2673	5.87452	2.60722	interferon-induced protein 44-like	IFI44L
208012_x_at	2.27716e-05	3.14996	8.82022	5.67025	SP110 nuclear body protein	SP110
202430_s_at	0.00103188	3.11489	10.0656	6.95068	phospholipid scramblase 1	PLSCR1
202270_at	0.00191285	2.97412	8.27685	5.30273	guanylate binding protein 1, interferon-inducible, 67kDa /// guanylate binding protein 1, interferon-inducible, 67kDa	GBP1
202269_x_at	0.000648965	2.95736	7.86544	4.90808	guanylate binding protein 1, interferon-inducible, 67kDa /// guanylate binding protein 1, interferon-inducible, 67kDa	GBP1
219352_at	0.00747735	2.8434	6.69979	3.85638	hect domain and RLD 6	HERC6
204804_at	0.000905535	2.81915	7.06021	4.24106	tripartite motif-containing 21	TRIM21
203882_at	1.66195e-05	2.73247	7.94424	5.21177	interferon-stimulated transcription factor 3, gamma 48kDa	ISGF3G
202869_at	9.46701e-06	2.73091	11.9461	9.21523	2',5'-oligoadenylate synthetase 1, 40/46kDa	OAS1
208392_x_at	0.000335822	2.72842	5.39732	2.66889	SP110 nuclear body protein	SP110
231577_s_at	3.0298e-05	2.69806	8.83925	6.1412	guanylate binding protein 1, interferon-inducible, 67kDa	GBP1
218543_s_at	0.00193578	2.64033	6.69197	4.05164	poly (ADP-ribose) polymerase family, member 12	PARP12
204211_x_at	0.00496074	2.58586	7.35102	4.76516	eukaryotic translation initiation factor 2-alpha kinase 2	EIF2AK2
223980_s_at	0.00141346	2.52782	6.86954	4.34172	SP110 nuclear body protein	SP110
228152_s_at	5.1707e-05	2.52578	7.11773	4.59195	hypothetical protein FLJ31033	FLJ31033
219863_at	0.00538869	2.51581	5.12932	2.61351	hect domain and RLD 5	HERC5
228230_at	9.42446e-05	2.45194	5.92821	3.47627	peroxisomal proliferator-activated receptor A interacting complex 285	PRIC285
205552_s_at	2.27181e-05	2.40943	11.0584	8.64899	2',5'-oligoadenylate synthetase 1, 40/46kDa	OAS1
213051_at	7.1666e-07	2.40173	10.2476	7.84591	zinc finger CCCH-type, antiviral 1	ZC3HAV1
227609_at	0.00778279	2.38289	4.66631	2.28342	epithelial stromal interaction 1 (breast)	EPSTI1
226474_at	0.0221046	2.34073	4.88263	2.54191	nucleotide-binding oligomerization domains 27	NOD27
203148_s_at	0.000181408	2.3303	7.87206	5.54175	tripartite motif-containing 14	TRIM14
53720_at	4.46322e-05	2.29874	8.34349	6.04476	hypothetical protein FLJ11286	FLJ11286
228531_at	0.0031503	2.2807	9.40608	7.12538	sterile alpha motif domain containing 9	SAMD9
225634_at	0.00152038	2.22063	9.89474	7.67411	zinc finger CCCH-type, antiviral 1	ZC3HAV1
219691_at	0.00325508	2.21878	6.68135	4.46257	sterile alpha motif domain containing 9	SAMD9
218986_s_at	0.00196283	2.21505	8.27672	6.06167	hypothetical protein FLJ20035	FLJ20035
1568592_at	0.00600567	2.21101	6.72244	4.51142	ring finger protein 36	RNF36
AFFX-HUMISGF3A/M97935_MB_at	0.000151948	2.18744	6.70967	4.52222	signal transducer and activator of transcription 1, 91kDa	STAT1
213293_s_at	0.000958387	2.09158	9.0482	6.95662	tripartite motif-containing 22	TRIM22
AFFX-HUMISGF3A/M97935_MA_at	0.0129649	2.02291	5.59596	3.57305	signal transducer and activator of transcription 1, 91kDa	STAT1
226040_at	0.00673491	2.01542	6.01978	4.00436	MRNA; cDNA DKFZp762N156 (from clone DKFZp762N156)	---
206932_at	0.0092499	2.01353	5.62391	3.61038	cholesterol 25-hydroxylase	CH25H
218400_at	0.000792304	1.98966	8.73835	6.74869	2'-5'-oligoadenylate synthetase 3, 100kDa	OAS3
221766_s_at	0.0033087	1.9833	9.00694	7.02364	family with sequence similarity 46, member A	FAM46A
243754_at	0.000818248	1.9449	8.69356	6.74867	Transcribed locus	---
218429_s_at	0.000618839	1.92582	7.6256	5.69978	hypothetical protein FLJ11286	FLJ11286
212203_x_at	0.0149995	1.89354	10.2316	8.3381	interferon induced transmembrane protein 3 (1-8U)	IFITM3
232666_at	0.000283154	1.88795	5.57176	3.68381	2'-5'-oligoadenylate synthetase 3, 100kDa	OAS3
AFFX-HUMISGF3A/M97935_3_at	0.0011917	1.84787	8.88878	7.04092	signal transducer and activator of transcription 1, 91kDa	STAT1
235529_x_at	0.0444875	1.82435	5.73439	3.91004	Chromosome 20 open reading frame 118	C20orf118
228617_at	0.0400273	1.8137	4.93186	3.11816	XIAP associated factor-1	BIRC4BP
225076_s_at	0.00421636	1.78265	7.93667	6.15402	zinc finger, NFX1-type containing 1	ZNFX1
226603_at	0.0207532	1.77135	4.40482	2.63347	sterile alpha motif domain containing 9-like	SAMD9L
225636_at	0.000806055	1.76899	8.84663	7.07764	signal transducer and activator of transcription 2, 113kDa	STAT2
202864_s_at	4.55184e-06	1.74296	8.08744	6.34448	SP100 nuclear antigen	SP100
208966_x_at	0.000453173	1.74233	11.228	9.48567	interferon, gamma-inducible protein 16	IFI16
201315_x_at	0.00515972	1.71294	9.23514	7.5222	interferon induced transmembrane protein 2 (1-8D)	IFITM2
200887_s_at	0.00104141	1.71104	10.9335	9.22247	signal transducer and activator of transcription 1, 91kDa	STAT1
208965_s_at	0.000189919	1.71097	9.18445	7.47348	interferon, gamma-inducible protein 16	IFI16
210218_s_at	0.0122997	1.70317	5.98977	4.28661	SP100 nuclear antigen	SP100
206332_s_at	1.75745e-06	1.67702	10.8718	9.19477	interferon, gamma-inducible protein 16	IFI16
203596_s_at	0.0416766	1.62988	4.86945	3.23957	interferon-induced protein with tetratricopeptide repeats 5	IFIT5
224973_at	0.00724881	1.62945	6.42803	4.79858	Family with sequence similarity 46, member A	FAM46A
225291_at	0.000175109	1.59361	9.2141	7.62049	polyribonucleotide nucleotidyltransferase 1	PNPT1
210705_s_at	0.000335088	1.58121	9.3858	7.80459	tripartite motif-containing 5	TRIM5
209040_s_at	0.0105456	1.58101	7.02472	5.4437	proteasome (prosome, macropain) subunit, beta type, 8 (large multifunctional peptidase 7)	PSMB8
206553_at	0.0397606	1.57233	4.52622	2.95389	2'-5'-oligoadenylate synthetase 2, 69/71kDa	OAS2
202863_at	0.0057376	1.51473	8.73939	7.22466	SP100 nuclear antigen	SP100
217502_at	0.0254397	1.44761	5.41412	3.96651	interferon-induced protein with tetratricopeptide repeats 2	IFIT2
203964_at	0.00462321	1.44383	8.71882	7.27498	N-myc (and STAT) interactor	NMI
225344_at	0.000125233	1.40824	10.0214	8.61318	nuclear receptor coactivator 7	NCOA7
213361_at	0.000967579	1.38415	6.67973	5.29558	tudor domain containing 7	TDRD7
1555491_a_at	0.0198271	1.266	4.54098	3.27498	hypothetical protein FLJ11286	FLJ11286
235964_x_at	0.00426103	1.2525	5.32213	4.06963	Chromosome 20 open reading frame 118	C20orf118
209417_s_at	0.00592852	1.23443	6.00064	4.76621	interferon-induced protein 35	IFI35
202307_s_at	0.00394612	1.23301	7.90668	6.67367	transporter 1, ATP-binding cassette, sub-family B (MDR/TAP)	TAP1
219062_s_at	0.000642289	1.14265	7.08063	5.93797	zinc finger, CCHC domain containing 2	ZCCHC2
209124_at	0.00106643	1.09204	10.5354	9.44337	myeloid differentiation primary response gene (88)	MYD88
204415_at	0.0483392	1.08749	6.17313	5.08564	interferon, alpha-inducible protein 6	IFI6
216565_x_at	0.00815821	1.05136	6.68796	5.6366	---	---
203610_s_at	0.00496095	1.01435	5.61572	4.60136	tripartite motif-containing 38	TRIM38
208912_s_at	3.73442e-05	1.01305	7.49471	6.48166	2',3'-cyclic nucleotide 3' phosphodiesterase	CNP

## Sheet: TNFa up-reg
	p.value	log2.fc	mean.sig.TNFa	mean.sig.NT	Gene.Title	Gene.Symbol
210538_s_at	0.011347	2.81691	8.61513	5.79822	baculoviral IAP repeat-containing 3	BIRC3
231899_at	0.000557316	2.47805	7.72446	5.24641	zinc finger CCCH-type containing 12C	ZC3H12C
221477_s_at	7.94067e-05	2.39177	9.852	7.46023	hypothetical protein MGC5618	MGC5618
204493_at	0.0163661	2.06847	6.18643	4.11796	BH3 interacting domain death agonist	BID
204533_at	0.0043856	1.99468	4.44191	2.44723	chemokine (C-X-C motif) ligand 10	CXCL10
229872_s_at	0.000202054	1.99062	6.64361	4.65299	hypothetical LOC440667 /// hypothetical LOC440669 /// hypothetical protein LOC642441	LOC440667 /// LOC440669 /// LOC642441
203045_at	0.000227923	1.96637	7.12573	5.15936	ninjurin 1	NINJ1
1566342_at	0.00144499	1.94188	10.0605	8.11862	Superoxide dismutase 2, mitochondrial	SOD2
1553142_at	0.00189462	1.77232	5.5851	3.81278	hypothetical protein FLJ38725	FLJ38725
228937_at	0.00256715	1.7026	9.35409	7.65149	hypothetical protein FLJ38725	FLJ38725
204284_at	0.023611	1.68234	4.98867	3.30633	protein phosphatase 1, regulatory (inhibitor) subunit 3C	PPP1R3C
205205_at	0.0246685	1.5099	4.79587	3.28598	v-rel reticuloendotheliosis viral oncogene homolog B, nuclear factor of kappa light polypeptide gene enhancer in B-cells 3 (avian)	RELB
228365_at	0.000595385	1.49637	6.20366	4.70728	copine VIII	CPNE8
205479_s_at	0.00193513	1.46402	7.02046	5.55644	plasminogen activator, urokinase	PLAU
225664_at	0.0127258	1.45854	8.00779	6.54925	collagen, type XII, alpha 1	COL12A1
211725_s_at	0.00046583	1.38563	6.77579	5.39017	BH3 interacting domain death agonist /// BH3 interacting domain death agonist	BID
211668_s_at	0.00557367	1.37436	6.03969	4.66533	plasminogen activator, urokinase /// plasminogen activator, urokinase	PLAU
225987_at	0.00218906	1.35214	10.5178	9.16565	STEAP family member 4	STEAP4
215223_s_at	0.000783819	1.35114	10.0435	8.69239	superoxide dismutase 2, mitochondrial	SOD2
218943_s_at	0.00803439	1.32988	4.5743	3.24442	DEAD (Asp-Glu-Ala-Asp) box polypeptide 58	DDX58
218627_at	0.00244039	1.31474	6.64862	5.33388	hypothetical protein FLJ11259	FLJ11259
215719_x_at	0.0179331	1.31288	7.2539	5.94103	Fas (TNF receptor superfamily, member 6)	FAS
207510_at	0.000332715	1.29925	7.23264	5.93339	bradykinin receptor B1	BDKRB1
225288_at	0.019858	1.29914	6.0068	4.70766	Full-length cDNA clone CS0DI001YP15 of Placenta Cot 25-normalized of Homo sapiens (human)	---
204224_s_at	0.000410675	1.27735	8.41695	7.1396	GTP cyclohydrolase 1 (dopa-responsive dystonia)	GCH1
202644_s_at	0.0120042	1.26578	9.69402	8.42824	tumor necrosis factor, alpha-induced protein 3	TNFAIP3
202071_at	0.000443021	1.2199	9.36044	8.14054	syndecan 4 (amphiglycan, ryudocan)	SDC4
219209_at	0.00381981	1.18272	6.34905	5.16633	interferon induced with helicase C domain 1	IFIH1
202643_s_at	0.0147063	1.18226	7.85208	6.66982	tumor necrosis factor, alpha-induced protein 3	TNFAIP3
1556185_a_at	0.000933871	1.17341	5.1267	3.95329	CDNA clone IMAGE:5260162	---
202307_s_at	0.00573203	1.16218	7.83585	6.67367	transporter 1, ATP-binding cassette, sub-family B (MDR/TAP)	TAP1
204908_s_at	0.00854392	1.13219	5.95929	4.82711	B-cell CLL/lymphoma 3	BCL3
213667_at	0.000264499	1.12454	7.61193	6.48739	Snf2-related CBP activator protein	SRCAP
205476_at	0.00496772	1.09764	11.5769	10.4792	chemokine (C-C motif) ligand 20	CCL20
213295_at	0.00767298	1.08438	6.65621	5.57183	Cylindromatosis (turban tumor syndrome)	CYLD
216841_s_at	0.00226596	1.05173	8.90677	7.85504	superoxide dismutase 2, mitochondrial	SOD2
230751_at	0.00228892	1.05074	5.11632	4.06558	CDNA clone IMAGE:3690160	---
209040_s_at	0.0297748	1.03053	6.47424	5.4437	proteasome (prosome, macropain) subunit, beta type, 8 (large multifunctional peptidase 7)	PSMB8
209295_at	0.00113663	1.02905	9.71516	8.68611	tumor necrosis factor receptor superfamily, member 10b	TNFRSF10B
224325_at	0.00870553	1.01878	4.02901	3.01024	frizzled homolog 8 (Drosophila) /// frizzled homolog 8 (Drosophila)	FZD8
204780_s_at	0.00149145	1.01844	8.1111	7.09266	Fas (TNF receptor superfamily, member 6)	FAS
219938_s_at	0.0173948	1.00728	7.26373	6.25645	proline-serine-threonine phosphatase interacting protein 2	PSTPIP2
235737_at	0.00500888	1.00716	6.5098	5.50264	thymic stromal lymphopoietin	TSLP
239273_s_at	0.0255998	1.00414	5.99202	4.98787	matrix metallopeptidase 28	MMP28
